# Supplementary material for: A Novel Allosteric Inhibitor Targets PLK1 in Triple Negative Breast Cancer Cells
Source: Biomolecules. 2022 Mar 31;12(4):531. doi: 10.3390/biom12040531 (PMC9024838; doi:10.3390/biom12040531)
Supplement: Supplementary file 1 [file biomolecules-12-00531-s001.zip]

Archive with 2 entries (2 files):
- biomolecules-1406181-supplementary-Figure S1-S5.pdf
- biomolecules-1406181-supplementary-Table S1.xlsx
