# Supplementary material for: A Novel Allosteric Inhibitor Targets PLK1 in Triple Negative Breast Cancer Cells
Source: Biomolecules. 2022 Mar 31;12(4):531. doi: 10.3390/biom12040531 (PMC9024838; doi:10.3390/biom12040531)
Supplement: Supplementary file 1 [file biomolecules-12-00531-s001.zip › biomolecules-1406181-supplementary-Table S1.xlsx]

## Sheet: PLK1 function annotation
Table S1. PLK1 functional annotation.
Category	Term
BBID	84.Ubiquitination_Pathways_Cell_Cycle
BIOCARTA	h_g2Pathway:Cell Cycle: G2/M Checkpoint
GOTERM_BP_5	GO:0051784~negative regulation of nuclear division
GOTERM_BP_5	GO:0007127~meiosis I
GOTERM_BP_5	GO:0000819~sister chromatid segregation
GOTERM_BP_5	GO:0051985~negative regulation of chromosome segregation
GOTERM_BP_5	GO:1901990~regulation of mitotic cell cycle phase transition
GOTERM_BP_5	GO:1904030~negative regulation of cyclin-dependent protein kinase activity
GOTERM_BP_5	GO:0043549~regulation of kinase activity
GOTERM_BP_5	GO:1903362~regulation of cellular protein catabolic process
GOTERM_BP_5	GO:0000077~DNA damage checkpoint
GOTERM_BP_5	GO:0033045~regulation of sister chromatid segregation
GOTERM_BP_5	GO:0051294~establishment of spindle orientation
GOTERM_BP_5	GO:0000086~G2/M transition of mitotic cell cycle
GOTERM_BP_5	GO:0031577~spindle checkpoint
GOTERM_BP_5	GO:0051493~regulation of cytoskeleton organization
GOTERM_BP_5	GO:0044257~cellular protein catabolic process
GOTERM_BP_5	GO:0007095~mitotic G2 DNA damage checkpoint
GOTERM_BP_5	GO:0033043~regulation of organelle organization
GOTERM_BP_5	GO:0045934~negative regulation of nucleobase-containing compound metabolic process
GOTERM_BP_5	GO:0051347~positive regulation of transferase activity
GOTERM_BP_5	GO:0000226~microtubule cytoskeleton organization
GOTERM_BP_5	GO:0051304~chromosome separation
GOTERM_BP_5	GO:1900180~regulation of protein localization to nucleus
GOTERM_BP_5	GO:0007143~female meiotic division
GOTERM_BP_5	GO:0098813~nuclear chromosome segregation
GOTERM_BP_5	GO:1903827~regulation of cellular protein localization
GOTERM_BP_5	GO:0007346~regulation of mitotic cell cycle
GOTERM_BP_5	GO:0070194~synaptonemal complex disassembly
GOTERM_BP_5	GO:0090304~nucleic acid metabolic process
GOTERM_BP_5	GO:2000113~negative regulation of cellular macromolecule biosynthetic process
GOTERM_BP_5	GO:0051174~regulation of phosphorus metabolic process
GOTERM_BP_5	GO:0060236~regulation of mitotic spindle organization
GOTERM_BP_5	GO:0007094~mitotic spindle assembly checkpoint
GOTERM_BP_5	GO:0032269~negative regulation of cellular protein metabolic process
GOTERM_BP_5	GO:0031399~regulation of protein modification process
GOTERM_BP_5	GO:0007051~spindle organization
GOTERM_BP_5	GO:0051081~nuclear envelope disassembly
GOTERM_BP_5	GO:0010498~proteasomal protein catabolic process
GOTERM_BP_5	GO:0031572~G2 DNA damage checkpoint
GOTERM_BP_5	GO:0044818~mitotic G2/M transition checkpoint
GOTERM_BP_5	GO:0045936~negative regulation of phosphate metabolic process
GOTERM_BP_5	GO:0010604~positive regulation of macromolecule metabolic process
GOTERM_BP_5	GO:1902679~negative regulation of RNA biosynthetic process
GOTERM_BP_5	GO:1901987~regulation of cell cycle phase transition
GOTERM_BP_5	GO:0045736~negative regulation of cyclin-dependent protein serine/threonine kinase activity
GOTERM_BP_5	GO:0090435~protein localization to nuclear envelope
GOTERM_BP_5	GO:0071174~mitotic spindle checkpoint
GOTERM_BP_5	GO:0031326~regulation of cellular biosynthetic process
GOTERM_BP_5	GO:0051253~negative regulation of RNA metabolic process
GOTERM_BP_5	GO:0051653~spindle localization
GOTERM_BP_5	GO:0043067~regulation of programmed cell death
GOTERM_BP_5	GO:0044773~mitotic DNA damage checkpoint
GOTERM_BP_5	GO:0007077~mitotic nuclear envelope disassembly
GOTERM_BP_5	GO:0045132~meiotic chromosome segregation
GOTERM_BP_5	GO:0043066~negative regulation of apoptotic process
GOTERM_BP_5	GO:0031570~DNA integrity checkpoint
GOTERM_BP_5	GO:1904375~regulation of protein localization to cell periphery
GOTERM_BP_5	GO:0007088~regulation of mitotic nuclear division
GOTERM_BP_5	GO:0031331~positive regulation of cellular catabolic process
GOTERM_BP_5	GO:0000132~establishment of mitotic spindle orientation
GOTERM_BP_5	GO:0019220~regulation of phosphate metabolic process
GOTERM_BP_5	GO:0031325~positive regulation of cellular metabolic process
GOTERM_BP_5	GO:0033047~regulation of mitotic sister chromatid segregation
GOTERM_BP_5	GO:1905819~negative regulation of chromosome separation
GOTERM_BP_5	GO:0007098~centrosome cycle
GOTERM_BP_5	GO:0010605~negative regulation of macromolecule metabolic process
GOTERM_BP_5	GO:1902750~negative regulation of cell cycle G2/M phase transition
GOTERM_BP_5	GO:0000075~cell cycle checkpoint
GOTERM_BP_5	GO:0072401~signal transduction involved in DNA integrity checkpoint
GOTERM_BP_5	GO:0030163~protein catabolic process
GOTERM_BP_5	GO:0045862~positive regulation of proteolysis
GOTERM_BP_5	GO:0045892~negative regulation of transcription, DNA-templated
GOTERM_BP_5	GO:0010558~negative regulation of macromolecule biosynthetic process
GOTERM_BP_5	GO:0032268~regulation of cellular protein metabolic process
GOTERM_BP_5	GO:0033046~negative regulation of sister chromatid segregation
GOTERM_BP_5	GO:1902100~negative regulation of metaphase/anaphase transition of cell cycle
GOTERM_BP_5	GO:0042176~regulation of protein catabolic process
GOTERM_BP_5	GO:1902749~regulation of cell cycle G2/M phase transition
GOTERM_BP_5	GO:0051783~regulation of nuclear division
GOTERM_BP_5	GO:1901988~negative regulation of cell cycle phase transition
GOTERM_BP_5	GO:1904029~regulation of cyclin-dependent protein kinase activity
GOTERM_BP_5	GO:0006464~cellular protein modification process
GOTERM_BP_5	GO:1905818~regulation of chromosome separation
GOTERM_BP_5	GO:0051252~regulation of RNA metabolic process
GOTERM_BP_5	GO:0032774~RNA biosynthetic process
GOTERM_BP_5	GO:0051225~spindle assembly
GOTERM_BP_5	GO:0033048~negative regulation of mitotic sister chromatid segregation
GOTERM_BP_5	GO:0051246~regulation of protein metabolic process
GOTERM_BP_5	GO:0032270~positive regulation of cellular protein metabolic process
GOTERM_BP_5	GO:2001141~regulation of RNA biosynthetic process
GOTERM_BP_5	GO:0031327~negative regulation of cellular biosynthetic process
GOTERM_BP_5	GO:0071103~DNA conformation change
GOTERM_BP_5	GO:0000910~cytokinesis
GOTERM_BP_5	GO:0044770~cell cycle phase transition
GOTERM_BP_5	GO:0051172~negative regulation of nitrogen compound metabolic process
GOTERM_BP_5	GO:1903047~mitotic cell cycle process
GOTERM_BP_5	GO:1903829~positive regulation of cellular protein localization
GOTERM_BP_5	GO:0010948~negative regulation of cell cycle process
GOTERM_BP_5	GO:0042770~signal transduction in response to DNA damage
GOTERM_BP_5	GO:0045930~negative regulation of mitotic cell cycle
GOTERM_BP_5	GO:0010564~regulation of cell cycle process
GOTERM_BP_5	GO:0034645~cellular macromolecule biosynthetic process
GOTERM_BP_5	GO:0033044~regulation of chromosome organization
GOTERM_BP_5	GO:0072422~signal transduction involved in DNA damage checkpoint
GOTERM_BP_5	GO:1901991~negative regulation of mitotic cell cycle phase transition
GOTERM_BP_5	GO:0045786~negative regulation of cell cycle
GOTERM_BP_5	GO:0044774~mitotic DNA integrity checkpoint
GOTERM_BP_5	GO:0010468~regulation of gene expression
GOTERM_BP_5	GO:0045937~positive regulation of phosphate metabolic process
GOTERM_BP_5	GO:0045839~negative regulation of mitotic nuclear division
GOTERM_BP_5	GO:0031329~regulation of cellular catabolic process
GOTERM_BP_5	GO:0051297~centrosome organization
GOTERM_BP_5	GO:0000070~mitotic sister chromatid segregation
GOTERM_BP_5	GO:0010562~positive regulation of phosphorus metabolic process
GOTERM_BP_5	GO:0032465~regulation of cytokinesis
GOTERM_BP_5	GO:0060548~negative regulation of cell death
GOTERM_BP_5	GO:0051603~proteolysis involved in cellular protein catabolic process
GOTERM_BP_5	GO:0031400~negative regulation of protein modification process
GOTERM_BP_5	GO:0042981~regulation of apoptotic process
GOTERM_BP_5	GO:0007052~mitotic spindle organization
GOTERM_BP_5	GO:0043632~modification-dependent macromolecule catabolic process
GOTERM_BP_5	GO:0010965~regulation of mitotic sister chromatid separation
GOTERM_BP_5	GO:0016321~female meiosis chromosome segregation
GOTERM_BP_5	GO:0044782~cilium organization
GOTERM_BP_5	GO:0031401~positive regulation of protein modification process
GOTERM_BP_5	GO:0006998~nuclear envelope organization
GOTERM_BP_5	GO:2001251~negative regulation of chromosome organization
GOTERM_BP_5	GO:0051247~positive regulation of protein metabolic process
GOTERM_BP_5	GO:0006355~regulation of transcription, DNA-templated
GOTERM_BP_5	GO:0090224~regulation of spindle organization
GOTERM_BP_5	GO:0016310~phosphorylation
GOTERM_BP_5	GO:0090169~regulation of spindle assembly
GOTERM_BP_5	GO:0010563~negative regulation of phosphorus metabolic process
GOTERM_BP_5	GO:0000280~nuclear division
GOTERM_BP_5	GO:0007126~meiotic nuclear division
GOTERM_BP_5	GO:0035556~intracellular signal transduction
GOTERM_BP_5	GO:1903364~positive regulation of cellular protein catabolic process
GOTERM_BP_5	GO:0051129~negative regulation of cellular component organization
GOTERM_BP_5	GO:0044267~cellular protein metabolic process
GOTERM_BP_5	GO:1903046~meiotic cell cycle process
GOTERM_BP_5	GO:0044265~cellular macromolecule catabolic process
GOTERM_BP_5	GO:0051348~negative regulation of transferase activity
GOTERM_BP_5	GO:0051438~regulation of ubiquitin-protein transferase activity
GOTERM_BP_5	GO:0019219~regulation of nucleobase-containing compound metabolic process
GOTERM_BP_5	GO:0031324~negative regulation of cellular metabolic process
GOTERM_BP_5	GO:0060271~cilium assembly
GOTERM_BP_5	GO:0070507~regulation of microtubule cytoskeleton organization
GOTERM_BP_5	GO:0000079~regulation of cyclin-dependent protein serine/threonine kinase activity
GOTERM_BP_5	GO:0036211~protein modification process
GOTERM_BP_5	GO:0016070~RNA metabolic process
GOTERM_BP_5	GO:0061640~cytoskeleton-dependent cytokinesis
GOTERM_BP_5	GO:0010639~negative regulation of organelle organization
GOTERM_BP_5	GO:0051293~establishment of spindle localization
GOTERM_BP_5	GO:1902850~microtubule cytoskeleton organization involved in mitosis
GOTERM_BP_5	GO:0000281~mitotic cytokinesis
GOTERM_BP_5	GO:0007091~metaphase/anaphase transition of mitotic cell cycle
GOTERM_BP_5	GO:0045732~positive regulation of protein catabolic process
GOTERM_BP_5	GO:2000112~regulation of cellular macromolecule biosynthetic process
GOTERM_BP_5	GO:0034654~nucleobase-containing compound biosynthetic process
GOTERM_BP_5	GO:0040001~establishment of mitotic spindle localization
GOTERM_BP_5	GO:0045143~homologous chromosome segregation
GOTERM_BP_5	GO:0051306~mitotic sister chromatid separation
GOTERM_BP_5	GO:0006915~apoptotic process
GOTERM_BP_5	GO:0006508~proteolysis
GOTERM_BP_5	GO:0010556~regulation of macromolecule biosynthetic process
GOTERM_BP_5	GO:0051248~negative regulation of protein metabolic process
GOTERM_BP_5	GO:0009896~positive regulation of catabolic process
GOTERM_BP_5	GO:0006351~transcription, DNA-templated
GOTERM_BP_5	GO:0044772~mitotic cell cycle phase transition
GOTERM_BP_5	GO:0043069~negative regulation of programmed cell death
GOTERM_BP_5	GO:0070193~synaptonemal complex organization
GOTERM_BP_5	GO:0007093~mitotic cell cycle checkpoint
GOTERM_BP_5	GO:0033365~protein localization to organelle
GOTERM_BP_5	GO:1901673~regulation of mitotic spindle assembly
GOTERM_BP_5	GO:1990778~protein localization to cell periphery
GOTERM_BP_5	GO:0007062~sister chromatid cohesion
GOTERM_BP_5	GO:0044784~metaphase/anaphase transition of cell cycle
GOTERM_BP_5	GO:0010629~negative regulation of gene expression
GOTERM_BP_5	GO:0007067~mitotic nuclear division
GOTERM_BP_5	GO:0072395~signal transduction involved in cell cycle checkpoint
GOTERM_BP_5	GO:0009890~negative regulation of biosynthetic process
GOTERM_BP_5	GO:1902099~regulation of metaphase/anaphase transition of cell cycle
GOTERM_BP_5	GO:1902115~regulation of organelle assembly
GOTERM_BP_5	GO:2000816~negative regulation of mitotic sister chromatid separation
GOTERM_BP_5	GO:0007076~mitotic chromosome condensation
GOTERM_BP_5	GO:0030162~regulation of proteolysis
GOTERM_BP_5	GO:0030397~membrane disassembly
GOTERM_BP_5	GO:1900182~positive regulation of protein localization to nucleus
GOTERM_CC_5	GO:0000922~spindle pole
GOTERM_CC_5	GO:0005856~cytoskeleton
GOTERM_CC_5	GO:0000777~condensed chromosome kinetochore
GOTERM_CC_5	GO:0070013~intracellular organelle lumen
GOTERM_CC_5	GO:0044444~cytoplasmic part
GOTERM_CC_5	GO:0005634~nucleus
GOTERM_CC_5	GO:0072686~mitotic spindle
GOTERM_CC_5	GO:0005874~microtubule
GOTERM_CC_5	GO:0000780~condensed nuclear chromosome, centromeric region
GOTERM_CC_5	GO:0043231~intracellular membrane-bounded organelle
GOTERM_CC_5	GO:0098687~chromosomal region
GOTERM_CC_5	GO:0005819~spindle
GOTERM_CC_5	GO:0005814~centriole
GOTERM_CC_5	GO:0000785~chromatin
GOTERM_CC_5	GO:0000794~condensed nuclear chromosome
GOTERM_CC_5	GO:0005815~microtubule organizing center
GOTERM_CC_5	GO:0015630~microtubule cytoskeleton
GOTERM_CC_5	GO:0099513~polymeric cytoskeletal fiber
GOTERM_CC_5	GO:0051233~spindle midzone
GOTERM_CC_5	GO:0000940~condensed chromosome outer kinetochore
GOTERM_CC_5	GO:0043232~intracellular non-membrane-bounded organelle
GOTERM_CC_5	GO:0000776~kinetochore
GOTERM_CC_5	GO:0000778~condensed nuclear chromosome kinetochore
GOTERM_CC_5	GO:0000779~condensed chromosome, centromeric region
GOTERM_CC_5	GO:0005813~centrosome
GOTERM_CC_5	GO:0034451~centriolar satellite
GOTERM_CC_5	GO:0005829~cytosol
GOTERM_CC_5	GO:0044454~nuclear chromosome part
GOTERM_CC_5	GO:0099086~synaptonemal structure
GOTERM_CC_5	GO:0044430~cytoskeletal part
GOTERM_CC_5	GO:0000793~condensed chromosome
GOTERM_CC_5	GO:0044446~intracellular organelle part
GOTERM_CC_5	GO:0000942~condensed nuclear chromosome outer kinetochore
GOTERM_CC_5	GO:0005694~chromosome
GOTERM_CC_5	GO:0031981~nuclear lumen
GOTERM_CC_5	GO:0044428~nuclear part
GOTERM_CC_5	GO:0000228~nuclear chromosome
GOTERM_CC_5	GO:0044450~microtubule organizing center part
GOTERM_CC_5	GO:0044427~chromosomal part
GOTERM_CC_5	GO:0097431~mitotic spindle pole
GOTERM_CC_5	GO:0005654~nucleoplasm
GOTERM_CC_5	GO:0000775~chromosome, centromeric region
GOTERM_CC_5	GO:0005876~spindle microtubule
GOTERM_CC_5	GO:0005737~cytoplasm
GOTERM_CC_5	GO:0043229~intracellular organelle
GOTERM_MF_5	GO:0032559~adenyl ribonucleotide binding
GOTERM_MF_5	GO:0000287~magnesium ion binding
GOTERM_MF_5	GO:0030554~adenyl nucleotide binding
GOTERM_MF_5	GO:0032555~purine ribonucleotide binding
GOTERM_MF_5	GO:0008017~microtubule binding
GOTERM_MF_5	GO:0004672~protein kinase activity
GOTERM_MF_5	GO:0017076~purine nucleotide binding
GOTERM_MF_5	GO:0005524~ATP binding
GOTERM_MF_5	GO:0019901~protein kinase binding
GOTERM_MF_5	GO:0032553~ribonucleotide binding
INTERPRO	IPR000959:POLO box duplicated domain
INTERPRO	IPR000719:Protein kinase, catalytic domain
INTERPRO	IPR008271:Serine/threonine-protein kinase, active site
INTERPRO	IPR017441:Protein kinase, ATP binding site
INTERPRO	IPR011009:Protein kinase-like domain
KEGG_PATHWAY	hsa04068:FoxO signaling pathway
KEGG_PATHWAY	hsa04110:Cell cycle
KEGG_PATHWAY	hsa04914:Progesterone-mediated oocyte maturation
KEGG_PATHWAY	hsa04114:Oocyte meiosis
UP_KW_LIGAND	KW-0547~Nucleotide-binding
UP_KW_LIGAND	KW-0067~ATP-binding
